# Supplementary material for: Individually unique, fixed stripe configurations of Octopus chierchiae allow for photoidentification in long-term studies
Source: PLoS One. 2023 Apr 12;18(4):e0265292. doi: 10.1371/journal.pone.0265292 (PMC10096297; doi:10.1371/journal.pone.0265292)
Supplement: S2 Dataset — (XLSX) [file pone.0265292.s006.xlsx]

## Sheet: Preliminary without traces
Participant ID	Timestamp	Question 1	Question 2	Question 3	Question 4	Question 5	Question 6	Question 7	Question 8	Question 9	Question 10	Question 11	Question 12	Question 13	Question 14	Question 15	Question 16	Question 17	Question 18	Question 19	Question 20	Question 21	Question 22	Question 23	Question 24	Question 25	Question 26	Question 27	Question 28	Question 29	Question 30	Question 31	Question 32	Question 33	Question 34	Question 35	Question 36	Question 37	Question 38	Question 39	Question 40	Question 41	Question 42	Question 43	Question 44	Question 45	Question 46	Question 47	Question 48
A	2020-04-26 23:40:38	no match	match	match	no match	no match	match	no match	match	match	no match	match	no match	no match	no match	match	match	match	no match	match	no match	no match	match	match	match	match	match	no match	no match	match	match	no match	no match	no match	no match	no match	match	no match	no match	match	match	match	match	no match	no match	match	no match	no match	match
B	2020-04-27 03:36:17	no match	match	match	match	no match	no match	no match	match	no match	match	match	no match	no match	no match	no match	match	match	no match	match	match	no match	match	match	match	match	match	no match	no match	match	match	no match	match	match	match	no match	no match	match	no match	match	match	no match	match	no match	no match	match	no match	match	no match
C	2020-05-07 02:46:27	no match	match	match	match	match	match	no match	match	match	match	match	match	no match	no match	no match	match	match	no match	match	no match	no match	match	match	match	match	match	no match	no match	match	match	no match	match	match	match	match	no match	match	no match	match	match	match	match	no match	match	match	no match	match	match
D	2020-05-07 10:13:05	no match	no match	match	match	no match	no match	no match	match	match	no match	no match	no match	no match	no match	no match	match	match	no match	match	match	no match	match	match	match	match	match	no match	no match	match	match	no match	no match	match	no match	no match	no match	no match	no match	match	match	no match	match	no match	no match	match	no match	match	match
E	2020-05-07 13:31:50	no match	match	match	match	match	match	no match	match	match	no match	match	no match	no match	no match	no match	match	match	no match	match	match	no match	match	match	match	match	match	match	no match	match	match	no match	no match	match	match	no match	no match	match	no match	match	match	match	match	match	no match	match	no match	match	match
F	2020-05-07 21:10:43	no match	match	match	match	match	no match	no match	match	no match	no match	match	no match	match	match	no match	match	match	no match	match	match	match	match	match	match	match	match	no match	no match	no match	match	no match	no match	no match	match	no match	no match	match	no match	match	match	match	match	match	no match	match	no match	match	match
G	2020-05-08 20:11:18	no match	match	match	match	no match	no match	no match	match	no match	no match	match	no match	no match	no match	no match	match	match	no match	match	match	no match	match	match	match	match	no match	no match	no match	no match	match	no match	no match	no match	match	no match	no match	no match	no match	match	no match	no match	match	no match	no match	match	match	match	no match
H	2020-05-08 23:24:03	no match	match	match	match	no match	no match	no match	no match	no match	match	no match	no match	no match	no match	match	match	match	no match	no match	match	no match	match	match	match	match	match	match	no match	match	match	no match	match	no match	match	no match	no match	no match	no match	match	match	no match	match	match	match	no match	no match	match	no match
I	2020-06-10 09:12:17	no match	match	match	no match	no match	no match	no match	match	no match	no match	no match	no match	no match	no match	no match	match	match	no match	match	match	match	match	match	match	match	no match	no match	match	match	match	no match	no match	no match	no match	no match	no match	match	no match	match	match	match	match	no match	match	no match	no match	match	no match
J	2020-06-11 11:51:34	no match	match	match	match	no match	no match	no match	match	match	match	match	no match	no match	no match	no match	match	match	no match	match	match	no match	match	match	match	match	match	no match	match	match	match	no match	no match	match	match	match	no match	match	no match	match	match	match	match	match	match	match	match	match	match
K	2020-06-13 16:24:21	no match	no match	match	match	match	no match	no match	match	match	match	match	no match	no match	no match	match	no match	match	no match	match	match	match	match	match	match	match	match	no match	no match	match	match	no match	no match	match	no match	no match	no match	match	no match	match	match	no match	no match	no match	match	match	no match	match	match
L	2020-06-13 17:56:17	no match	match	match	no match	no match	no match	no match	match	no match	no match	match	no match	no match	no match	no match	no match	match	no match	match	match	match	match	match	match	match	match	no match	no match	match	match	no match	no match	no match	match	no match	no match	no match	no match	match	no match	no match	no match	no match	no match	match	no match	match	match
M	2021-02-20 20:41:54	no match	match	match	match	no match	no match	no match	match	no match	no match	match	no match	no match	no match	no match	match	match	no match	match	no match	no match	match	match	match	match	match	no match	no match	match	match	no match	no match	no match	no match	no match	no match	no match	no match	match	no match	no match	match	no match	no match	no match	no match	match	no match
N	2021-02-20 20:51:23	no match	match	match	no match	no match	no match	no match	match	no match	match	match	no match	no match	no match	no match	match	match	no match	match	match	match	match	match	match	match	no match	match	no match	match	match	no match	match	match	match	match	no match	match	no match	no match	match	no match	match	match	no match	match	no match	match	match
O	2021-02-20 21:07:59	no match	match	match	match	no match	no match	no match	no match	no match	no match	match	no match	no match	no match	no match	no match	match	no match	match	no match	no match	match	match	match	match	match	no match	no match	match	match	no match	no match	no match	match	no match	no match	no match	no match	match	no match	no match	match	no match	no match	match	no match	match	match
P	2021-02-20 21:45:14	no match	match	match	match	no match	match	match	no match	match	no match	match	match	no match	no match	match	no match	match	no match	match	match	match	match	match	match	no match	match	no match	match	no match	match	no match	no match	no match	no match	no match	match	no match	no match	match	no match	no match	no match	match	no match	match	no match	match	no match
Q	2021-02-21 10:12:34	no match	no match	match	no match	match	match	no match	match	match	match	no match	no match	no match	no match	no match	match	match	match	match	no match	no match	match	match	match	no match	no match	no match	no match	no match	no match	no match	no match	no match	no match	match	no match	no match	no match	match	no match	no match	no match	no match	no match	match	no match	match	no match
R	2021-02-21 12:59:09	no match	match	no match	match	no match	no match	no match	match	match	no match	match	no match	no match	match	no match	no match	match	no match	match	match	match	match	match	match	match	match	match	no match	match	match	no match	no match	no match	match	no match	match	match		match	no match		match			match		match	no match
S	2021-02-21 15:37:55	match	match	match	no match	no match	match	match	match	match	no match	no match	no match	no match	no match	no match	no match	match	no match	match	no match	no match	match	match	match	match	match	no match	match	no match	match	match	match	no match	match	no match	no match	match	no match	no match	no match	no match	no match	no match	no match	match	no match	match	match
T	2021-02-21 21:06:07	no match	match	match	match	no match	no match	no match		no match	match	match	no match	match		match	match	match	no match	match	match	no match	match	match	match	match	match	no match	no match	match	match	no match	no match	match	match	no match	no match	match	no match	match	match	no match	match	no match	no match	match	no match	match	match
U	2021-02-21 21:13:29	match	match	match	match	match	match	match	match	match	no match	match	match	match	match	match	match	match	match	match	match	match	match	match	match	match	match	match	match	match	match	match	match	no match	match	match	match	no match	no match	match	no match	match	no match	no match	no match	match	no match	match	match
V	2021-02-21 21:56:18	match	no match	match	match	no match	no match	match	match	match	no match	no match	no match	match	match	match	match	no match	match	no match	match	match	match	match	match	match	match	match	match	match	match	no match	match	no match	match	match	match	no match	no match	match	no match	no match	no match	no match	no match	match	no match	match	match
[truncated: 2 more columns]

## Sheet: Preliminary with pattern traces
Participant ID	Timestamp	Question 1	Question 2	Question 3	Question 4	Question 5	Question 6	Question 7	Question 8	Question 9	Question 10	Question 11	Question 12	Question 13	Question 14	Question 15	Question 16	Question 17	Question 18	Question 19	Question 20	Question 21	Question 22	Question 23	Question 24	Question 25	Question 26	Question 27	Question 28	Question 29	Question 30	Question 31	Question 32	Question 33	Question 34	Question 35	Question 36	Question 37	Question 38	Question 39	Question 40	Question 41	Question 42	Question 43	Question 44	Question 45	Question 46	Question 47	Question 48
A	2020-04-26 23:43:45	no match	no match	match	match	match	match	no match	match	no match	no match	match	no match	no match	no match	no match	match		no match	no match	match	no match	no match	match	match	match	no match	no match	no match	no match	no match	no match	match	match	match	no match	no match	no match	no match	match		match	match	no match	no match	no match	no match	match	match
B	2020-05-09 19:34:14	no match	match	match	match	no match	no match	no match	no match	no match	match	no match	no match	no match	no match	no match	match	match	no match	match	match	no match	match	match	match	match	match	no match	no match	match	match	no match	no match	match	match	no match	no match	match	no match	match	match	no match	no match	no match	no match	no match	no match	no match	match
C	2020-06-11 12:01:40	no match	no match	match	match	no match	no match	no match	no match	no match	match	match	no match	no match	no match	no match	match	match	no match	no match	no match	no match	match	match	match	match	match	no match	no match	match	match	no match	no match	match	match	no match	no match	match	no match	no match	match	match	match	no match	no match	match	match	no match	match
D	2020-06-15 19:23:33	no match	match	match	match	match	no match	no match	match	no match	match	match	no match	match	no match	match	match	match	no match	match	match	match	match	match	match	match	match	no match	match	match	match	no match	no match	match	match	no match	no match	match	no match	match	match	match	match	match	no match	match	no match	match	match
E	2020-06-15 19:25:14	match	no match	match	no match	match	match	no match	no match	no match	match	match	match	no match	no match	no match	no match	match	no match	no match	match	no match	match	match	match	no match	match	no match	no match	match	match	match	match	no match	no match	match	no match	match	no match	match	no match	no match	no match	no match	match	no match	match	match	match
F	2020-06-15 19:41:50	match	match	match	match	no match	no match	no match	no match	no match	no match	match	no match	no match	no match	no match	match	match	no match	match	match	no match	match	match	match	match	match	no match	match	no match	match	no match	no match	no match	match	match	no match	match	no match	match	no match	no match	no match	no match	no match	match	no match	match	match
G	2020-06-15 19:49:12	no match	match	match	no match	match	match	match	match	no match	no match	no match	no match	no match	no match	no match	match	match	no match	match	match	no match	match	match	match	match	match	match	match	match	match	no match	match	match	match	no match	no match	match	no match	match	match	match	match	match	no match	match	no match	match	match
H	2020-06-15 20:22:31	no match	match	match	match	no match	match	no match	no match	no match	match	match	no match	no match	no match	match	no match	match	match	no match	match	no match	no match	match	match	match	no match	no match	no match	match	match	no match	no match	no match	match	no match	no match	match	no match	no match	no match	match	no match	no match	no match	no match	no match	match	match
I	2020-06-15 21:10:22	no match	no match	match	match	match	no match	no match	no match	no match	no match	match	no match	no match	no match	no match	no match	match	match	match	no match	no match	no match	match	match	no match	no match	no match	no match	match	match	match	no match	match	match	match	no match	match	match	match	no match	no match	no match	match	no match	match	no match	no match	match
J	2020-06-15 21:12:37	no match	match	no match	no match	match	match	no match	no match	no match	no match	match	no match	no match	no match	no match	match	match	no match	match	match	no match	no match	match	match	no match	match	no match	no match	no match	match	match	no match	match	match	match	no match	no match	no match	match	match	match	no match	no match	no match	match	match	match	no match
K	2020-06-15 21:23:38	no match	no match	no match	match	no match	no match	no match	no match	no match	no match	match	no match	no match	no match	no match	match	match	no match	match	match	no match	match	match	match	match	match	no match	no match	match	match	no match	no match	no match	no match	no match	no match	no match	no match	match	match	no match	no match	no match	no match	no match	no match	match	match
L	2020-06-16 00:03:42	no match	match	match	match	no match	match	no match	match	match	no match	match	match	no match	match	match	match	match	no match	match	match	match	match	match	match	no match	match	match	match	match	match	no match	match	match	match	match	match	match	no match	match	match	match	match	match	no match	no match	no match	match	match
M	2020-06-16 09:47:02	no match	match	match	match	match	match	match	no match	match	no match	match	no match	match	no match	match	match	match	match	match	match	match	match	match	match	match	match	no match	no match	match	match	no match	match	match	no match	match	match	match	match	match	match	match	match	match	match	match	match	match	match
N	2020-06-16 12:29:40	no match	match	match	match	no match	no match	no match	no match	match	no match	match	match	no match	no match	no match	match	match	no match	match	no match	no match	match	match	match	match	match	no match	match	match	match	no match	no match	match	match	no match	no match	match	no match	match	match	no match	no match	match	no match	match	match	match	match
O	2020-06-16 23:35:25	no match	no match	match	match	no match	match	no match	match	match	no match	match	no match	no match	no match	no match	no match	match	match	match	match	match	match	match	match	match	match	match	no match	match	match	no match	match	match	match	match	match	no match	no match	match	match	match	no match	match	match	match	match	match	match
P	2020-06-18 15:45:25	no match	match	match	match	no match	match	no match	match	no match	no match	match	no match	match	no match	no match	match	match	no match	match	match	no match	match	match	match	match	match	match	no match	match	match	no match	no match	match	match	no match	no match	match	match	match	match	match	match	no match	no match	match	no match	match	no match
Q	2021-02-20 21:30:47	no match	match	match	match	no match	no match	no match	no match	match	match	no match	no match		no match	no match	match	match	no match	match	no match	no match	match	match	match	no match	no match	no match	match	match	match	match	no match	no match	match	match	no match	no match	no match	match	no match	match	no match	no match	no match	no match	match	match	no match
R	2021-02-20 22:44:59	no match	match	match	match	no match	no match	no match	no match	no match	match	match	no match	no match	no match	no match	match	match	no match	no match	match	no match	match	match	match	match	match	no match	match	match	match	no match	no match	no match	no match	no match	no match	match	no match	match	match	no match	match	match	no match	match	no match	match	no match
S	2021-02-20 22:58:37	no match	match	match	match	no match	no match	no match	no match	no match	no match	match	no match	no match	no match	no match	match	match	no match	match	match	no match	match	match	match	match	match	no match	no match	match	match	no match	match	no match	match	no match	no match	match	no match	match	match	no match	match	no match	no match	match	no match	match	match
T	2021-02-21 04:13:23	no match	match	match	no match	no match	no match	no match	no match	no match	match	match	no match	no match	no match	no match	no match	match	no match	match	match	no match	match	match	match	match	match	no match	no match	match	match	no match	no match	no match	match	no match	no match	match	no match	match	match	no match	match	no match	match	match	no match	match	no match
U	2021-02-21 07:30:38	no match	match	match	match	match	match	match	match	match	match	match	no match	no match	no match	match	match	match	match	match	match	match	match	match	match	match	match	match	match	match	match	no match	match	match	match	match	no match	match	no match	match	match	match	no match	match	no match	match	match	match	match
V	2021-02-21 11:17:10	no match	match	match	match	no match	no match	no match	no match	no match	match	match	no match	no match	no match	no match	match	match	no match	match	match	no match	match	match	match	match	match	no match	no match	match	match	no match	no match	no match	match	no match	no match	no match	no match	match	match	no match	match	no match	no match	no match	no match	match	no match
[truncated: 2 more columns]

## Sheet: Answer Key
	Question 1	Question 2	Question 3	Question 4	Question 5	Question 6	Question 7	Question 8	Question 9	Question 10	Question 11	Question 12	Question 13	Question 14	Question 15	Question 16	Question 17	Question 18	Question 19	Question 20	Question 21	Question 22	Question 23	Question 24	Question 25	Question 26	Question 27	Question 28	Question 29	Question 30	Question 31	Question 32	Question 33	Question 34	Question 35	Question 36	Question 37	Question 38	Question 39	Question 40	Question 41	Question 42	Question 43	Question 44	Question 45	Question 46	Question 47	Question 48	Question 49
Answer Key for both surveys	no match	match	match	match	no match	no match	no match	match	no match	match	match	no match	no match	no match	no match	match	match	no match	match	match	no match	match	match	match	match	match	match	no match	match	match	no match	match	match	match	no match	no match	match	no match	match	match	no match	match	no match	no match	match	no match	match	match	no match
[truncated: 1 more columns]
