# Supplementary material for: Individually unique, fixed stripe configurations of Octopus chierchiae allow for photoidentification in long-term studies
Source: PLoS One. 2023 Apr 12;18(4):e0265292. doi: 10.1371/journal.pone.0265292 (PMC10096297; doi:10.1371/journal.pone.0265292)
Supplement: S4 Dataset — (XLSX) [file pone.0265292.s008.xlsx]

## Sheet: Form responses 1
Timestamp	Score	1	2	3	4	5	6	7	8	9	10	11	12	13	14	15	16	17	18	19	20
2022-07-05 20:06:54	20	No Match	No Match	No Match	Match	Match	Match	No Match	No Match	No Match	No Match	No Match	No Match	No Match	Match	Match	No Match	Match	Match	Match	Match
2022-07-05 20:23:35	19	No Match	No Match	No Match	Match	Match	Match	No Match	No Match	No Match	Match	No Match	No Match	No Match	Match	Match	No Match	Match	Match	Match	Match
2022-07-05 20:25:26	20	No Match	No Match	No Match	Match	Match	Match	No Match	No Match	No Match	No Match	No Match	No Match	No Match	Match	Match	No Match	Match	Match	Match	Match
2022-07-05 20:28:45	19	No Match	No Match	No Match	Match	Match	Match	No Match	No Match	No Match	No Match	No Match	No Match	No Match	Match	Match	No Match	No Match	Match	Match	Match
2022-07-05 20:30:35	19	No Match	No Match	No Match	No Match	Match	Match	No Match	No Match	No Match	No Match	No Match	No Match	No Match	Match	Match	No Match	Match	Match	Match	Match
2022-07-05 20:42:36	19	No Match	No Match	No Match	Match	Match	Match	No Match	No Match	No Match	No Match	No Match	No Match	No Match	Match	Match	No Match	No Match	Match	Match	Match
2022-07-05 20:42:39	11	No Match	No Match	Match	Match	No Match	No Match	No Match	Match	Match	No Match	No Match	No Match	Match	Match	No Match	Match	Match	Match	No Match	Match
2022-07-05 21:02:34	20	No Match	No Match	No Match	Match	Match	Match	No Match	No Match	No Match	No Match	No Match	No Match	No Match	Match	Match	No Match	Match	Match	Match	Match
2022-07-05 21:06:07	16	Match	No Match	Match	Match	Match	Match	No Match	No Match	No Match	Match	No Match	Match	No Match	Match	Match	No Match	Match	Match	Match	Match
2022-07-05 22:04:04	20	No Match	No Match	No Match	Match	Match	Match	No Match	No Match	No Match	No Match	No Match	No Match	No Match	Match	Match	No Match	Match	Match	Match	Match
2022-07-06 14:52:58	17	No Match	No Match	No Match	Match	Match	No Match	No Match	No Match	No Match	No Match	No Match	No Match	Match	Match	No Match	No Match	Match	Match	Match	Match
2022-07-06 15:13:22	13	No Match	Match	Match	No Match	Match	Match	No Match	No Match	Match	Match	No Match	Match	No Match	No Match	Match	No Match	Match	Match	Match	Match
2022-07-06 19:11:54	20	No Match	No Match	No Match	Match	Match	Match	No Match	No Match	No Match	No Match	No Match	No Match	No Match	Match	Match	No Match	Match	Match	Match	Match
2022-07-06 19:15:46	20	No Match	No Match	No Match	Match	Match	Match	No Match	No Match	No Match	No Match	No Match	No Match	No Match	Match	Match	No Match	Match	Match	Match	Match
2022-07-06 22:39:14	18	No Match	No Match	No Match	No Match	Match	Match	No Match	No Match	No Match	No Match	No Match	No Match	No Match	Match	Match	No Match	No Match	Match	Match	Match
2022-07-06 22:39:35	18	No Match	No Match	No Match	Match	Match	No Match	No Match	No Match	No Match	Match	No Match	No Match	No Match	Match	Match	No Match	Match	Match	Match	Match
2022-07-06 22:42:54	15	Match	No Match	Match	Match	Match	Match	No Match	No Match	No Match	Match	No Match	No Match	No Match	Match	Match	No Match	No Match	No Match	Match	Match
2022-07-07 03:30:44	16	No Match	No Match	No Match	Match	No Match	Match	No Match	No Match	No Match	Match	No Match	No Match	No Match	Match	Match	Match	No Match	Match	Match	Match
2022-07-07 16:40:09	19	No Match		No Match	Match	Match	Match	No Match	No Match	No Match	No Match	No Match	No Match	No Match	Match	Match	No Match	Match	Match	Match	Match
2022-07-07 22:03:54	16	No Match	No Match	Match	Match	Match	Match	No Match	No Match	Match	No Match	No Match	Match	Match	Match	Match	No Match	Match	Match	Match	Match
2022-07-07 22:08:35	13	No Match	Match	Match	Match	Match	Match	No Match	No Match	No Match	Match	Match	Match	No Match	Match	Match	No Match	No Match	Match	No Match	Match
2022-07-08 18:24:15	18	No Match	No Match	No Match	Match	Match	Match	No Match	No Match	No Match	Match	No Match	Match	No Match	Match	Match	No Match	Match	Match	Match	Match
2022-07-08 21:03:22	9	Match	Match	Match	Match	Match	Match	Match	Match	Match	Match	Match	Match	Match	Match	Match	Match	Match	Match	Match	Match
2022-07-09 10:29:42	19	No Match	No Match	No Match	Match	Match	Match	No Match	No Match	No Match	No Match	No Match	No Match	No Match	Match	Match	No Match	No Match	Match	Match	Match
2022-07-09 10:57:20	20	No Match	No Match	No Match	Match	Match	Match	No Match	No Match	No Match	No Match	No Match	No Match	No Match	Match	Match	No Match	Match	Match	Match	Match
2022-07-09 11:16:19	16	No Match	No Match	Match	Match	Match	Match	No Match	No Match	No Match	No Match	No Match	No Match	No Match	No Match	Match	No Match	No Match	Match	No Match	Match
2022-07-09 11:45:52	17	No Match	No Match	Match	Match	Match	No Match	No Match	No Match	No Match	No Match	No Match	No Match	No Match	Match	Match	No Match	Match	Match	No Match	Match
2022-07-09 11:49:04	14	No Match	No Match	Match	Match	Match	No Match	No Match	No Match	No Match	Match	No Match	No Match	No Match	No Match	Match	No Match	No Match	Match	No Match	Match
2022-07-09 11:56:08	19	No Match	No Match	Match	Match	Match	Match	No Match	No Match	No Match	No Match	No Match	No Match	No Match	Match	Match	No Match	Match	Match	Match	Match
2022-07-09 18:11:30	15	No Match	No Match	Match	Match	Match	Match	No Match	No Match	Match	Match	No Match	Match	Match	Match	Match	No Match	Match	Match	Match	Match
2022-07-10 06:52:33	14	Match	No Match	No Match	Match	Match	No Match	No Match	Match	No Match	Match	No Match	Match	No Match	Match	Match	No Match	Match	No Match	Match	Match
2022-07-10 10:28:19	19	No Match	No Match	No Match	Match	Match	No Match	No Match	No Match	No Match	No Match	No Match	No Match	No Match	Match	Match	No Match	Match	Match	Match	Match
2022-07-10 16:09:13	15	Match	No Match	No Match	Match	Match	Match	No Match	No Match	No Match	Match	No Match	Match	Match	Match	Match	No Match	Match	No Match	Match	Match
2022-07-10 18:19:45	11	No Match	No Match	Match	No Match	Match	Match	Match	No Match	Match	Match	Match	No Match	No Match	No Match	Match	No Match	No Match	Match	No Match	Match
2022-07-16 20:20:53	11	No Match	Match	No Match	No Match	Match	Match	No Match	Match	No Match	Match	No Match	No Match	No Match	No Match	No Match	No Match	No Match	Match	No Match	No Match
2022-07-18 18:13:12	19	No Match	No Match	No Match	Match	Match	Match	No Match	No Match	No Match	No Match	No Match	No Match	No Match	Match	Match	No Match	No Match	Match	Match	Match
2022-07-21 15:00:09	16	Match	No Match	No Match	Match	Match	No Match	No Match	No Match	No Match	No Match	No Match	No Match	No Match	Match	Match	No Match	No Match	Match	No Match	Match
2022-07-22 08:10:06	20	No Match	No Match	No Match	Match	Match	Match	No Match	No Match	No Match	No Match	No Match	No Match	No Match	Match	Match	No Match	Match	Match	Match	Match
